# Supplementary material for: Neurological Damage Measured by S-100b and Neuron-Specific Enolase in Patients Treated with Electroconvulsive Therapy
Source: Brain Sci. 2024 Aug 16;14(8):822. doi: 10.3390/brainsci14080822 (PMC11352697; doi:10.3390/brainsci14080822)
Supplement: Supplementary file 1 [file brainsci-14-00822-s001.zip]

Archive with 1 entries (1 files):
- brainsci-3056377-supplementary.pdf
